# Supplementary material for: Global developmental delay: comparison of developmental profiles between gene-positive/suspicious positive and gene-negative cases
Source: Pediatr Res. 2025 Apr 30;98(5):1795–800. doi: 10.1038/s41390-025-04085-y (PMC12602308; doi:10.1038/s41390-025-04085-y)
Supplement: Supplementary file 1 — Supplemental TABLE S1 [file 41390_2025_4085_MOESM1_ESM.xlsx]

## Sheet: Sheet1
Supplemental TABLE S1. Summary of pathogenic/possibly pathogenic SNVs/INDELs of GDD
Number	Gender	Gene	Chromosomal locations	cDNA change	Amino acid change	Inh	Or	N/R
1	male	IDS	chrX:148571853	c.998(exon7)C>T	p.S333L(p. Ser333Leu)	XL	m	R
2	female	WDR45	chrX:48934340- 48934342	c.308(exon6)_c.310(exon6)del CCA	p.T103del(p.Thr103del)	XL	d	N
3	male	RUSC2	chr9:35548043	c.1525(exon2)G>C	p.V509L(p.Val509Leu)	AR	m	N
			chr9:35547371	c.853(exon2)A>G	p.S285G(p .Ser285Gly)	/	p	N
4	male	ADSL	chr22:40742542	c.-21(exon1)T>A	(NM_000026)	AR	p	N
			chr22:40757419	c.511(exon 5)C>T	p.R171C(p. Arg171Cys)	/	m	N
5	female	PARK2	chr6:162206825	c.850(exon7)G>C	p.G284R(p .Gly284Arg)	AR	p	R
6	male	LRP2	chr2:170134366	c.1661(exon13)C>A	p.T554K(p.Thr554Lys)	AR	p	N
			chr2:170055366	c.8508(exon45)T>G	p.I2836M(p.Ile2836 Met)	/	m	N
7	male	TRMT1	chr19:13226277	c.458(exon4)delG	p.G153fs*20(p.Gly153 fsTer20)	AR	p,m	N
8	male	TRNL1	/	3243A>G	/	Mit	u	R
9	male	TRNL1	/	3243A>T	/	Mit	u	N
10	male	TRNL1	/	3243A>G	/	Mit	u	R
11	female	MECP2	chrX:153296516	c.799(exon3)C>T	p.R267*,232(p.Arg267Ter,232)	XL	d	N
12	male	GRIN2A	chr16:9857520	c.3881(exon13)A>T	p.N1294I( p.Asn1294Ile)	AD	d	N
13	male	GRIA3	chrX:122598737	c.2098(exon13)G>A	p.E700K(p. Glu700Lys)	XL	m	N
14	female	ACADM	chr1:76194105	c.50(exon2)G>A	p.R17H(p.Arg17His)	AR	p	R
			chr1:76200537- 76200540	c.449(exon6)_c.452(exon6)del CTGA	p.T150fs*4 (p.Thr150fsTer4)	/	m	R
15	male	MMACHC	chr1:45974696- 45974698	c.658(exon4)_c.660(exon4)delAAG	p.K220del (p.Lys220del)	AR	m	R
			chr1:45974647	c.609(exon4)G>A	p.W203*,80 (p.Trp203Ter,80)	/	p	R
16	male	SPATA5	chr4:123900433- 123900434	c.1761(exon10)_c.1762(exon10)insT	p.D588fs*1 (p.Asp588fsTer1)	AR	p	N
			chr4:123978389	c.2159(exon13)C>T	p.A720V(p. Ala720Val)	/	m	N
17	female	ATP1A3	chr19:42492254	c.191(exon4)G>A	p.R64Q(p.Arg64Gln)	AD	d	N
18	male	RYR1	chr19:38993542	c.7858(exon49)C>T	p.Q2620*,2419(p.Gln2620Ter, 2419)	AD	d	N
19	male	ARX	chrX:25031253	c.859(exon2)G>A	p.G287R(p.Gly287Arg)	XL	m	N
20	male	SPAST	chr2:32379489	c.1775(exon17)T>A	p.I592K(p.Ile592Lys)	AD	d	R
21	male	SPTAN1	chr9:131394551- 131394559	c.6908(exon53)_c.6916(exon53)delACCAGCTGG	p.D2303_L2305del(p.Asp2303_Leu 2305del)	AD	d	N
22	male	PDE10A	chr6:165809884- 165809893	c.1305(exon15)_c.1314(exon15)del GTCCTACCAT	p.S436fs*67(p.Ser436fsTer67)	AR	p	N
			chr6:165756980	c.1967(exon20)T>G	p.I656S(p.Ile656Ser)	/	m	N
23	female	DDX3X	chrX:41203501	c.874(exon10)C>T	p.R292*,370(p.Arg292Ter,370)	XL	d	N
24	male	TBR1	chr2:162280277- 162280278	c.1588(exon6)_c.1589(exon6)ins GCTGCAG	p.T532fs*144(p.Thr532fsTer144)	AD	d	N
25	male	TBL1XR1	chr3:176767790	c.697(exon8)T>A	p.W233R(p. Trp233Arg )	AD	d	N
26	male	EEF1A2	chr20:62127262	c.271(exon3)G>A	p.D91N(p. Asp91Asn)	AD	d	R
27	female	SETBP1	chr18:42531869	c.2564(exon4)C>T	p.P855L(p. Pro855Leu)	AD	d	N
28	male	HUWE1	chrX:53672282	c.485(exon7)G>A	p.R162Q(p .Arg162Gln)	XL	m	R
29	female	MECP2	chrX:153296899	c.416(exon3)C>T	p.P139L(p.Pro139Leu)	XL	d	R
30	female	C5orf42	chr5:37227042	c.1655(exon12)C>T	p.T552M(p.Thr552Met)	AR	m	N
			chr5:37243184	c.608(exon6)A>G	p.Y203C(p.Tyr203Cys )	/	p	N
31	female	FOXP1	chr3:71026091	c.1530+1(IVS17)G>T	(NM_00134 9338)	AD	d	N
32	female	ERCC5	chr13:103506636	c.381-2(IVS3)A>G	(NM_000123)	AR	m	N
			chr13:103518244	c.2182(exon9)T>A	p.W728R(p.Trp728Arg)	/	p	N
33	female	NIPBL	chr5:37048667- 37048669	c.6653(exon39)_c.6655(exon39)delATA	p.N2218del(p.Asn2218del)	AD	d	R
34	female	PTEN	chr10:89685293- 89685294	c.188(exon3)_c.189(exon3)insA	p.N63fs*11 (p.Asn63fs Ter11)	AD	d	N
35	female	SMARCA2	chr9:2086856	c.2554(exon18)G>A	p.E852K(p.Glu852Lys)	AD	d	R
36	female	TBX2	chr17:59479148	c.499(exon2)T>C	p.F167L(p. Phe167Leu)	AD	d	N
37	male	CUL4B	chrX:119678465-119678469	c.1007(exon8)_c.1011 (exon8)delTTATA	p.I336fs*2 (p.Ile336fsTer2)	XL	m	R
38	female	SATB2	chr2:200188644- 200188645	c.1423(exon9)_c.1424(exon9)insCTTAAT	p.K475delinsT*,-258(p.Lys475del insThr*,-258)	AD	d	N
39	female	RAD51	chr15:41022150-41022152	c.877(exon9)_c.879(exon9)delATC	p.I293del(p.Ile293del)	AD	d	N
40	male	DLL1	chr6:170 598599	c.351+1(IVS2)G>T	(NM_005618)	AD	d	N
41	male	H3F3A	chr1:226 253365	c.137(exon3)C>T	p.T46I(p.Thr46Ile)	AD	d	N
42	male	PTEN	chr10:89720832	c.392(exon8)C>A	p.A131E(p.Ala131Glu)	AD	d	N
43	female	PLXNA3	chrX:153694383	c.2638(exon14)C>T	p.R880C(p.Arg880Cys)	XL	m	N
AD, autosomal dominant;AR, autosomal-linked recessive; d, de novo; GDD, global developmental delay; INDELs, small insertions and deletions; Inh, inheritance pattern; m, maternal; Mit, mitochondrialinheritance; N, novel; Or, origin; p, paternal; R, reported; SNVs, single-nucleotide variants; u, unknown; XL, X-linked.
